# Supplementary material for: Interactions between Ciliate Species and Aphanizomenon flos-aquae Vary Depending on the Morphological Form and Biomass of the Diazotrophic Cyanobacterium
Source: Int J Environ Res Public Health. 2022 Nov 16;19(22):15097. doi: 10.3390/ijerph192215097 (PMC9690129; doi:10.3390/ijerph192215097)
Supplement: Supplementary file 1 [file ijerph-19-15097-s001.zip]

Archive with 1 entries (1 files):
- ijerph-1976628-supplementary.pdf
